# Supplementary material for: Does the Rarity of a Flower’s Scent Phenotype in a Deceptive Orchid Explain Its Pollination Success?
Source: Front Plant Sci. 2020 Dec 16;11:584081. doi: 10.3389/fpls.2020.584081 (PMC7772181; doi:10.3389/fpls.2020.584081)
Supplement: Supplementary file 2 [file Table_2.XLSX]

## Sheet: Scent Cypripedium ng-min
Table S2: Absolute amount (ng per min) of scents detected in the different scent samples.
	Population	Flower / Scent Sample	(E)-Linalool oxide acetate pyranoid	(E)-Linalool oxide furanoid	(E)-Nerolidol	(E)-ß-Farnesene	(E)-ß-Ocimene	(E,E)-α-Farnesene	(Z)-3-Nonenyl acetate	(Z)-Linalool oxide furanoid	(Z)-Linalool oxide pyranoid	(Z)-ß-Ocimene	(Z/E)-2-Octenyl acetate	1,4-Dimethoxybenzene	1-Decanol	1-Hexanol	1-Octanol	2-Phenylethanol	2-Phenylethyl acetate	2-Phenylethyl formate	4-Oxoisophorone	α-Farnesene isomer	allo-Ocimene	Benzyl acetate	Benzyl alcohol	Benzyl formate	cf 1,4-Dimethylindanyl acetate	Decyl acetate	Dodecanyl acetate	Eugenol	Geraniol	Geranylacetone	Heptyl acetate	Hexyl acetate	Indole	Lavender lactone	Lilac alcohol B+C	Lilac alcohol D	Lilac alcohol formate	Lilacaldehyde	Linalool	Nerol	Nonyl acetate	Octyl acetate	Octyl formate	p-Cresol	Pentyl acetate	Pinocarvone	unknown
	FAI	F-1	0	0	0	0	0	0	0.118292	0	0	0	0.110789	0.296712	0	0.198638	0	0.23513	0	0	0.160069	0	0	0	0	0	0.0152617	0	0	0	0	0.201849	0.415608	0.110688	0.0270529	0	0	0	0	0	0	0	0.0887246	0	0.00395625	0	0	0	0
	FAI	F-2	0	0	0	0	0	0	0.121455	0	0	0	0.06047	0	0	0.0485571	0	0	0	0	0.663804	0	0	0	0	0	0	0	0	0	0	0.295725	0.242893	0	0	0	0	0	0.0799292	0	0	0	0.234205	0.512476	0	0	0	0	0
	FAI	F-3	0	0	0	0	0	0	0.149601	0	0	0	0.0921658	0.929676	0	0.14685	0	0.0652796	0.0481975	0	0.158764	0	0	0	0	0	0	0	0	0	0	0.0779421	0.40335	0.432045	0	0	0	0	0.0263517	0	0	0	0.00013625	0	0.0298442	0	0.0882725	0	0
	FAI	F-4	0	0.005695	0.0633492	0	0	0	0.0896529	0	0	0	0.124916	0	0.0826396	0.132916	0.193611	0	0	0	1.67705	0	0	0.105551	0.352773	0	0.103373	0.518199	0	0	0	0.192905	0.0992608	0.14999	0	0	0	0.0103579	0.0102029	0	0	0	0.122772	1.31192	0	0	0	0.0124125	0
	FAI	F-5	0	0.00999625	0.00835792	0	0	0	0.185042	0	0	0	0.11462	0	0	0.0818342	0	0	0	0	0.21226	0	0	0	0	0	0	0.3279	0.00954542	0	0	0.0488217	0.310914	0.602067	0	0.0155025	0	0	0.0206325	0	0	0	0.126727	4.05496	0.008845	0	0.0182517	0	0
	FAI	F-6	0	0.0148596	0.114667	0	0	0	0.159902	0	0	0	0.0843021	0	0.0198454	0.0793471	0	0.333934	0.306844	0	2.14028	0	0	0	0	0	0.068765	1.52173	0.00850875	0	0	0.132692	0.335711	0.676129	0.0170671	0	0	0.00735208	0.0574583	0	0	0	0.148925	7.35452	0	0	0	0	0
	FAI	F-7	0	0.00897708	0.0404425	0	0.00538875	0	0.128305	0	0	0	0.101127	0	0	0.0657342	0	0.0625362	0	0	1.23239	0	0	0.0297679	0	0	0.0565383	2.34837	0.042885	0	0	0.300643	0.475781	0.604073	0	0	0	0.00715833	0.0441721	0	0	0	0.111889	7.88258	0	0	0.0370842	0	0
	FAI	F-8	0	0.0221846	0	0	0	0	0.197636	0.0165	0	0	0.0517096	0	0	0.0425358	0	0	0.27618	0	0.302391	0	0	0.241505	0	0.0108263	0	1.41226	0.00619333	0	0	0.0264612	0.20939	0.714184	0	0.104194	0	0	0.0149062	0	0	0	0.0382433	10.8298	0.0140108	0	0.00797958	0	0
	FAI	F-9	0.0282642	0.371933	0.0384167	0	0.0434708	0	0.109995	0.0273483	0.0633921	0	0.0695362	0	0.0291629	0.0308596	0	0.204969	0.207492	0.00862583	2.34838	0	0	0	0	0	0.13948	2.31285	0.0213046	0	0	0.0349033	0.302467	0.217431	0	0.184737	0.187544	0.0965783	0.0690017	0.0449487	3.12131	0	0.111311	4.92311	0	0	0.008845	0.0407525	0
	FAI	F-10	0	0.0582617	0	0	0.138352	0	0.104782	0.0410833	0.00869417	0	0	0	0.0147283	0.0707321	0.131122	0.0168425	0	0	1.46759	0	0.0194296	0.451826	0.179187	0.0111575	0.0792888	1.0992	0	0	0.00445	0.0611629	0.150216	0.524075	0	0.0415633	0.0228013	0	0.0513954	0	6.05423	0.0145612	0.00825208	6.6176	0	0	0	0	0
	FAI	F-11	0	0.0310092	0.0598817	0	0.0419542	0	0.0971242	0.0224342	0	0	0.0646508	0	0.104721	0.0545267	0.162955	0.134502	0.197699	0	1.76333	0	0.00464042	0.816573	0.747977	0.0171687	0.603332	1.39472	0	0	0.0191729	0.235422	0.173487	0.489321	0	0	0.0422958	0.0229262	0.0421492	0.100563	5.57992	0	0.044975	6.30627	0	0	0	0.0376363	0
	FAI	F-12	0	0.0231246	0.0603988	0.00171042	0.0594971	0	0.108987	0.0163671	0.0120646	0	0.114292	0	0.176557	0.151735	0.641319	0.0581858	0	0	2.71742	0	0.00419042	0.491803	0.597687	0.0196271	0.195246	1.49082	0.000809583	0	0	0.422605	0.130215	0.482982	0	0.0259442	0	0.0284383	0.0295008	0.0461296	3.92961	0	0.0829937	7.8697	0	0	0.0105383	0	0
	FAI	F-13	0	0.04992	0.0641275	0.0204321	0.0139617	0	0.218067	0	0.0088025	0	0.169317	0	0.242952	0.17694	0.614265	0.107604	0	0	3.03458	0	0.00663792	0.2781	0.328961	0.014145	0.631233	1.46407	0	0	0.0172275	0.23745	0.22025	0.625004	0	0.0335183	0	0.0453875	0.0324762	0.02909	5.16447	0	0.175999	6.08168	0	0	0.0387408	0.02994	0
	FAI	F-14	0	0.0377437	0.0448688	0	0.0508937	0	0.0907358	0.0269162	0.00642125	0	0.0538783	0	0.121223	0.0848058	0.361424	0.0246104	0	0	2.30207	0	0.004095	0.621708	0.427373	0.0140062	0.170714	1.2178	0	0	0.0100175	0.0636458	0.153231	0.469462	0	0.0638079	0.0612642	0.0160408	0.0391413	0.11843	6.3471	0	0.02108	7.66185	0	0	0.00469458	0.0789392	0
	FAI	F-15	0	0.0215796	0.0945692	0	0.0350946	0	0.157681	0.0293533	0.00946583	0	0.0461308	0	0	0.0370167	0	0	0	0	1.86435	0	0	0	0	0	0.165389	2.1974	0.0309663	0	0.0148013	0.0921825	0.364219	0.654467	0	0.0388125	0	0.0214733	0.0247429	0	6.19483	0	0.132186	9.45655	0	0	0.0132025	0.0210037	0
	FAI	F-16	0	0.0617238	0.0124004	0	0.0641567	0	0.0413846	0.0126313	0.00614042	0.0216087	0.0420179	0	0.00811792	0.180647	0.349682	0.0108129	0	0	2.34169	0	0.00878458	0.800337	0.0587796	0.0158179	0.0283433	0	0	0	0.0142146	0.00856	0.195469	1.18809	0	0.0582371	0.024715	0.0160917	0.0184033	0	11.0346	0	0	5.85928	0	0	0.0123429	0	0
	FAI	F-17	0	0.0219096	0.0602842	0	0.032445	0	0.126553	0.0133325	0	0	0.0473608	0	0.156547	0.080085	0.517605	0.111815	0.231592	0	1.86538	0.0430288	0.00386417	0.482627	0.479263	0.01298	0.386273	2.06303	0	0	0	0.124104	0.156213	0.652281	0	0.0244471	0.0317725	0.0246154	0.0369058	0.0316758	5.85745	0	0.0287192	10.3684	0	0	0	0.0984542	0
	FAI	F-18	0	0.0538592	0.0336012	0	0.0876587	0	0.12198	0.0443342	0	0	0.0995558	0	0.0829092	0.0825883	0.451266	0.140845	0.184986	0	2.25009	0	0.0136483	0.71175	0.430955	0.0205325	0.255673	0.986322	0	0	0.0306458	0.37627	0.13304	0.632071	0	0.0914421	0.0432217	0.0295258	0.0161813	0	9.38336	0	0.0584704	8.90358	0.0231763	0	0	0	0
	FAI	F-19	0.0340617	0.331725	0.0547133	0	0.0780058	0	0.122903	0.0581096	0.0591992	0	0.0684083	0	0.0756662	0.0264275	0.0952204	0.439743	0.728519	0.0261288	2.78503	0	0.00557917	0.381409	0.561019	0.0386737	0.231304	3.23588	0.0418479	0	0.0158079	0.0580338	0.356898	0.431164	0	0.268507	0.184246	0.106846	0.125544	0.152998	6.65335	0	0.106507	8.2286	0	0	0	0.0442712	0
	FAI	F-20	0	0.0394346	0.155999	0.0105004	0.0138346	0	0.226685	0	0.00705417	0	0.0802579	0	0.316336	0.0998688	0.73908	0.171981	0.364437	0.00607917	2.19322	0	0.0089925	0.72032	0.615317	0.0231354	1.75985	3.419	0.0103604	0	0.0186129	0.418142	0.166705	0.58962	0	0.0174787	0	0.0313167	0.040695	0.154634	5.68083	0	0.132782	10.3085	0	0	0	0	0
	FAI	F-21	0	0.02268	0.091675	0	0	0	0.237162	0	0.0068475	0	0.0508896	0	0.0225804	0.0541125	0.0338208	0.235573	0	0	2.46753	0	0	0	0	0	1.86997	5.20376	0.212947	0	0	0.16272	0.369992	0.457965	0.0112858	0.0152329	0.130568	0.0621142	0.165082	0.346461	4.58308	0	0.258975	13.664	0	0	0	0.0256167	0
	FAI	F-22	0.025415	0.516563	0.0356971	0	0.117822	0	0.165807	0.0684092	0.0737533	0	0.0767983	0	0.0345529	0.0518654	0.0877721	0.280961	0.404463	0.01701	3.94102	0	0.0241746	0.443257	0.735149	0.03197	0.0645496	1.98951	0.00834833	0	0.0402133	0.0347396	0.435675	0.572165	0	0.174882	0.184647	0.110143	0.0513012	0.0531812	10.8976	0	0.0867908	9.38139	0	0	0.0147013	0.0473692	0
	FAI	F-23	0	0.0601025	0.0932188	0	0	0	0.214113	0.0329604	0.01345	0	0.094225	0	0.182415	0.172513	0.762312	0.292723	0.758936	0.0132187	2.91476	0	0.00676958	1.37013	1.12507	0.0453133	0.426764	2.2176	0	0	0.0250975	0.19876	0.278041	1.07768	0	0.0557246	0	0.03329	0.0484667	0.130432	10.1494	0	0.0780542	13.0873	0	0	0.0180346	0.0498858	0
	FAI	F-24	0	0.0988333	0.0522271	0.0106079	0.0515829	0	0.241486	0.0336154	0.0141358	0	0.143853	0	0.148133	0.140607	0.643647	0.128307	0.245891	0	2.8093	0	0.008265	0.846217	0.726957	0.0230925	0.180373	2.03996	0	0	0.018865	0.119563	0.265128	0.993942	0	0.0848629	0	0.0245983	0.0289171	0.0837129	13.7016	0	0.158934	12.177	0.0237983	0	0.0163383	0	0
	FAI	F-25	0	0.0413792	0.0676679	0	0.0260904	0	0.156339	0.0148158	0	0	0.0608408	0	0.265035	0.0927217	0.635062	0.242417	0.604915	0.00874375	2.44016	0	0	1.18082	1.12381	0.0213913	1.44563	3.33354	0	0	0.0119183	0.0980696	0.169093	0.755875	0	0.03635	0.0712625	0.0326863	0.0354563	0.119354	10.6163	0	0.0784387	13.5887	0	0	0	0.0904429	0
	FAI	F-26	0	0.046015	0.236214	0	0	0	0.456604	0	0.00840167	0	0.0615025	0	0	0.00875958	0	0.135149	3.56904	0	0.561593	0	0	1.90233	0.384022	0.0087425	0.186165	8.33232	0.387613	0	0	0.110206	0.349075	1.26621	0.00733708	0	0	0.00821667	0.0397867	0	0	0	0.156149	24.8901	0	0	0.0125938	0	0
	FAI	F-27	0	0.12035	0.0509354	0	0.150754	0	0.239761	0.0356729	0.0240554	0.0393883	0.138839	0	0.108828	0.108652	0.54535	0.223989	0.90365	0	2.96769	0	0.0159863	1.46354	0.576167	0.0331558	0.09677	2.34663	0	0	0.0339788	0.160674	0.228921	1.24948	0	0.121824	0.0587954	0.0393658	0.0331383	0	15.0208	0	0.105586	16.1053	0	0	0.0197325	0	0
	FAI	F-28	0	0.0282267	0.0372533	0	0	0	0.364295	0.00965042	0	0	0.0636204	0	0	0.0731317	0.0735525	0	0	0	4.49201	0	0.0066075	0	0	0	0.640501	5.33858	0.132035	0	0	0.0639146	0.451196	0.870338	0	0.0316746	0.177806	0.0615646	0.365824	0.23986	9.8517	0	0.33883	19.6081	0	0	0.0213738	0.0796904	0
	FAI	F-29	0	0	0	0	0	0	0.199616	0	0	0	0.0498233	0	0	0.101982	0	0.0741871	0.392003	0	3.25242	0	0	0	0	0	0.476017	2.4289	0	0	0	0.327668	0.416195	3.0771	0.00525917	0	0	0.0508487	0.0842479	0	6.48068	0	0.169132	29.4715	0	0	0	0.0441767	0
	FAI	F-30	0	0	0.0239608	0	0.0404346	0	0.131137	0.0172825	0	0	0.0338625	0	0	0.154186	0.153537	0.130158	0.31898	0	6.35894	0	0.0195967	0	0	0	0.186012	1.27279	0.0273729	0	0.0215342	0.107011	0.487112	5.23649	0.00792667	0.0288388	0	0.0303717	0.0170771	0	11.0808	0	0.0322525	21.4209	0	0	0.0526512	0	0
	FAI	F-31	0	0.155395	0	0	0.169346	0	0.12435	0.0545092	0.0159337	0.00494833	0.0431529	0	0	0.0695833	0	0	0.321003	0	0.105364	0	0.0654358	0	0	0	0.0556208	0	0	0	0.0394229	0	0.356016	3.28037	0	0.31401	0.0440087	0.0447883	0.0478517	0.0586138	28.6759	0	0	13.2816	0	0	0.0390633	0.0466846	0
	FAI	F-32	0	0.0951075	0.24003	0	0	0	0.242517	0.0357662	0.0140871	0	0.0765558	0	0.0441042	0.0296579	0	0.712635	3.93899	0	2.33581	0	0.00378583	3.44752	1.68832	0.02039	0.68924	4.41625	0.112301	0	0	0.207197	0.238027	1.193	0	0.240487	0	0.0361696	0.110221	0.115073	13.6738	0	0.104215	17.1239	0	0	0.00984458	0.0392354	0
	FAI	F-33	0	0.115641	0.0191658	0	0.136365	0	0.233037	0.0178879	0.0142192	0	0.0690446	0	0.0798242	0.159459	0.673458	0.35844	2.0655	0.0132267	3.39056	0	0.0246517	3.79986	1.46908	0.0421379	0.14175	1.3359	0	0	0.0302104	0.0591504	0.336125	1.66883	0	0.0940671	0.0395029	0.0436346	0.0797983	0	14.6482	0	0.0486021	21.4752	0	0	0.00940083	0	0
	FAI	F-34	0	0.241675	0.0323596	0	0.175569	0	0.329059	0.0627067	0.0266929	0	0.0826467	0	0.0479992	0.0971471	0.370162	0.262574	1.68314	0.0165833	2.94451	0	0.0387196	2.01046	0.70281	0.039745	1.06744	1.52867	0	0	0.05052	0.0764908	0.338105	1.36592	0	0.204109	0	0.0528463	0.11186	0	19.4236	0	0.10844	22.3815	0	0	0.0264833	0.0400367	0
	FAI	F-35	0	0.14097	0.0473842	0	0.140621	0	0.150144	0.0360354	0.0119738	0.0108742	0	0	0	0.0464175	0	0	0.577388	0	1.52527	0	0.0277675	0.134451	0	0.015045	0.0307075	2.90739	0.0212121	0	0.028335	0.25428	0.339555	2.58915	0	0.0217771	0	0	0.0801687	0	14.0275	0.0173738	0.0089675	33.6836	0.00514	0	0.0149088	0	0
	FAI	F-36	0	0.0183292	0.102098	0.0178842	0	0	0.345732	0	0	0	0.0692017	0	0	0.0446496	0.0491654	0.367239	3.08825	0.0134046	0.806813	0	0	3.12492	1.18069	0.0311304	0.528656	12.6696	0	0	0	0.420242	0.452818	1.42617	0	0	0	0	0.0730046	0	0.420031	0	0.246202	33.1656	0.00244458	0	0	0	0
	FAI	F-37	0	0.0647146	0.383252	0	0	0	0.290206	0	0.0145433	0	0.0722608	0	0.0231817	0.0278437	0	0.797961	5.14311	0.0140833	2.65116	0	0.00703625	3.87304	2.07093	0.0243746	1.33876	4.41775	0.241212	0	0.021245	0.200412	0.24846	1.30458	0	0.0677937	0	0.0305708	0.0603258	0.20096	14.8726	0	0.102638	21.1312	0	0	0.0145071	0.0449679	0
	FAI	F-38	0	0.0278567	0.0377779	0	0.0239404	0	0.444801	0.0239317	0	0	0.0481646	0	0	0.0601171	0.117317	0.157592	1.20906	0.00662083	3.23761	0	0.00599292	0	0	0	0.213126	5.86328	0.0359575	0	0.00781583	0.0992533	0.411175	2.96809	0.0104883	0.116043	0	0.0231346	0.047855	0	6.58013	0	0.292042	39.8566	0.00982625	0	0.00624333	0.0269071	0
	FAI	F-39	0	0.0439671	0.234022	0.0113833	0	0	0.595066	0.0150596	0.00953625	0	0.0809975	0	0.0446779	0.0500937	0.03189	0.399461	4.6978	0.0122121	1.16392	0	0	2.08074	0.678138	0.0151079	0.25965	12.0452	0.232815	0	0	0.0779787	0.495844	2.09904	0	0	0	0	0.225033	0	1.83129	0	0.259284	37.3263	0.0293787	0	0.0220679	0	0
	FAI	F-40	0.0277975	0.272558	0.0324467	0	0.108084	0	0.384527	0.0388671	0.0270288	0	0.0708625	0	0.0694421	0.0910733	0.31068	0.202077	1.9122	0.0155946	2.94334	0	0.0169021	1.82782	0.775255	0.0324271	0.490393	3.63108	0	0	0.0328488	0.0792483	0.418182	1.49978	0	0.12415	0	0.0363908	0.0457658	0.139863	24.225	0	0.113576	26.1818	0.0175167	0	0.0160817	0.0194504	0
	FAI	F-41	0	0.0298383	0.0582167	0	0	0	0.504002	0.0130079	0.007585	0	0.0472946	0	0.00889792	0.073985	0.102633	0.197647	1.28543	0.0162125	4.31477	0	0.00839875	0	0	0	0.62958	4.42505	0.0221054	0	0	0.128824	0.498074	3.02951	0	0	0.0749271	0.0365242	0.113855	0.196856	12.0857	0	0.218661	38.3607	0	0	0.0140596	0.0380496	0
	FAI	F-42	0	0.03257	0.0903821	0.0023625	0	0	0.287254	0.00864833	0	0	0.0655037	0	0.0601021	0.0372192	0.0689617	0.484413	4.21232	0	2.06237	0	0	0.3025	0.005755	0	1.00823	13.72	0.321511	0	0	0.211056	0.460011	1.64191	0	0.0227862	0.0686071	0.0210246	0.143383	0	2.55226	0	0.227669	39.7602	0	0	0	0.060805	0
	FAI	F-43	0.0276558	0.257208	0.0399521	0	0.12643	0	0.409922	0.0262117	0.0231258	0	0.0876908	0	0.109705	0.0944158	0	0.338188	2.6454	0.0276258	3.34905	0	0.0192921	1.7871	0.498783	0.033545	1.0391	3.89983	0	0	0.0275367	0.108575	0.420331	1.3745	0.0426742	0.0432417	0	0.0383408	0.0438713	0	25.5588	0	0.179644	26.1125	0.0260025	0	0.0133208	0.0135596	0
	FAI	F-44	0	0.537816	0.0584617	0	0.180277	0	0.346725	0.113077	0.0685917	0	0.10307	0	0.0559058	0.0294529	0.00467375	0.705435	3.69763	0.0771592	3.67853	0	0.0206912	5.63643	4.414	0.279716	0.560634	10.7581	0.153445	0	0.0422075	0.0467879	0.6339	0.991642	0	0.466428	0.220254	0.159523	0.355852	0.120646	14.035	0	0.175448	19.9147	0	0	0.0218738	0.116194	0
	FAI	F-45	0	0.0962804	0.036485	0	0.106378	0	0.259884	0.0430983	0.0172463	0	0	0	0.0188392	0.0580421	0.116686	1.14772	9.58901	0.0158396	2.87915	0	0.0122417	0.786777	0.238719	0.00755667	0.313279	13.0699	0.176325	0	0	0.0846883	0.4285	1.81658	0	0.304536	0.0740929	0.024905	0.146283	0	5.54914	0	0.148939	44.4167	0	0	0.00803208	0	0
	FAI	F-46	0	0	0.154704	0	0	0	0.557878	0	0	0	0.0546183	0	0.0226175	0.102574	0.179248	0.164685	1.04148	0.0113046	5.44493	0	0.00701208	0	0	0	1.25279	7.07339	0.0961817	0	0	0.128628	0.593122	3.7113	0	0	0.14746	0.06231	0.137061	0.308595	14.5736	0	0.294702	46.2311	0	0	0.0303296	0.0536817	0
	FAI	F-47	0	0.0298342	0.0796921	0	0.100802	0	0.554326	0.0311721	0	0	0.0618654	0	0.0169887	0.07645	0.276335	0.18377	1.67754	0.00647333	6.12775	0	0.0104971	0	0	0	0.402016	8.59001	0.108045	0	0	0.0885771	0.56154	3.65659	0	0.0276975	0.150904	0.0393921	0.0614471	0	12.1756	0	0.29713	49.627	0.0171471	0	0.0113454	0.0404033	0
	FAI	F-48	0.0338721	0.294318	0.16362	0	0.0851967	0	0.338046	0.0315062	0	0	0.0594917	0	0.0469163	0.0121592	0	0	0	0	1.96012	0	0.0142196	0.00716708	0	0	0.124071	22.9628	0.51058	0.0202046	0.03072	0.0608704	0.673233	1.08547	0	0.0995237	0	0	0.0427867	0	23.8899	0.0227896	0.258137	39.8141	0.0070475	0	0	0.0296842	0
	FAI	F-49	0	0.0368058	0.28096	0.0505858	0	0.704635	0.632632	0.0069575	0.0117083	0	0.1038	0	0.183789	0.0567054	0.51227	0.450985	4.33455	0.01387	1.40295	0	0	2.99597	1.15669	0.0225333	0.348435	21.3925	0.391601	0	0.00798875	0.301874	0.638708	2.33901	0.0277217	0.0286117	0	0.0152146	0.0982013	0	3.71065	0	0.446144	50.9948	0	0	0.0249567	0	0
	FAI	F-50	0	0.100993	0.0880467	0.0143379	0	0	0.574353	0.0231929	0.0198317	0	0.0740692	0	0.0771892	0.0667096	0.332193	0.46749	4.13444	0.0251708	1.2775	0	0	3.73685	1.26042	0.0554033	0.276115	21.7024	0.247444	0	0	0.101217	0.787521	2.08024	0.0776246	0.1032	0	0	0.179157	0	3.4962	0	0.321362	52.3268	0	0	0	0	0
	FAI	F-51	0	0.334471	0.212525	0	0.109722	0	0.32346	0.0205958	0.0626646	0	0.0653308	5.11837	0.0810108	0.03289	0.099905	0.502882	5.21746	0	3.51795	0.0715475	0.0162304	0	0	0	1.93499	14.0653	0.330142	0	0	0.215	0.398718	1.68486	0	0.118407	0.114506	0.0750204	0.165195	0.0667054	17.2839	0	0.154494	41.5186	0	0	0	0.128025	0
	FAI	F-52	0	0.229607	0.0880787	0	0.0613212	0	0.304962	0.0438292	0.007495	0	0.0776142	0	0	0.0486662	0.0140483	0.069885	1.72948	0.0155129	2.58743	0	0.0123617	0.656311	0.153801	0.0203458	0.0726388	9.95875	0.0450433	0	0.0318508	0.0316188	0.588606	3.51239	0	0.195792	0	0.0225296	0.152263	0	21.3028	0	0.0671542	56.7192	0.0084275	0	0.0141458	0.0656512	0
	FAI	F-53	0	0.118125	0.0996167	0.0220408	0.00872208	0	0.525044	0.0324546	0.0254021	0	0.0977413	0	0.269216	0.142177	1.11692	0.619855	2.39771	0.0260117	0.847933	0	0.00573875	1.60522	1.91503	0.0578637	0.27057	26.5748	0.41738	0	0	0.0643667	0.984535	2.32092	0	0.21464	0	0	0.230246	0	1.97773	0	0.357463	56.8539	0.0501808	0	0.0415429	0	0
	FAI	F-54	0.0673571	0.143474	0.732944	0.00372083	0	0	0.418373	0.0643225	0.0106571	0	0.101648	0	0.0794962	0.0281642	0.00661375	0.0100871	0.35575	0	3.46393	0	0	0	0	0	3.39842	22.6698	0.471812	0	0.0224521	0.143565	0.632043	1.34867	0	0.293067	0	0.0438008	0.0859854	0.236849	20.576	0	0.332882	44.3211	0	0	0	0.0325142	0
	FAI	F-55	0.0212162	0.184906	0.146258	0	0.287792	0	0.649132	0.047625	0.0301904	0.0702325	0.0823325	0	0.00646625	0.0598583	0	0.0739608	2.01343	0	0.0838871	0	0.0521429	0	0	0	0.346495	5.27519	0.0430267	0	0.0680283	0.338956	0.46063	3.41696	0	0.216731	0.178367	0.0926046	0.16362	0.0630083	50.6446	0	0.40525	36.6971	0	0	0.0264483	0.189231	0
	FAI	F-56	0.0302179	0.25396	0.250897	0	0.0916846	0	0.311577	0.0531712	0.0248738	0	0.111542	0	0.0211896	0.0496633	0.0621967	0.0220304	1.32087	0	2.60652	0	0.0148271	0.260475	0.00333167	0.0159104	0.100761	12.045	0.181279	0	0.37064	0.226861	0.562048	3.60337	0	0.177797	0	0.0225217	0.210533	0	22.8398	0	0.163961	57.8032	0.0157967	0	0.0150921	0.0834388	0
	FAI	F-57	0	0.19324	0.216318	0	0.0548487	0	0.21237	0	0.02879	0	0.0414988	17.9754	0.0245483	0.0440808	0	1.67352	13.6536	0.0473229	2.26794	0	0.00678208	0	0.567185	0.0202033	5.01127	9.93699	0.322572	0	0	0.220628	0.480148	1.54732	0	0	0.0571154	0.0419563	0.150597	0	19.6462	0	0.0820021	29.1194	0	0	0	0.0802192	0
	FAI	F-58	0	0.220908	0.180528	0.00242875	0.165132	0	0.299847	0.0399592	0.0310238	0	0.0565479	17.3432	0.00925875	0.023125	0.0116075	1.84619	15.2468	0.0350408	2.7787	0	0.018635	0	0.517533	0.0183671	2.9536	11.0503	0.23775	0	0.0445104	0.0797533	0.406731	1.58171	0	0.0479892	0.0773679	0.0587158	0.202449	0.0871988	20.7937	0	0.0875575	30.9816	0	0	0	0.141701	0
	FAI	F-59	0	0.0913658	0.0836779	0	0	0	0.461524	0	0.0196162	0	0.0873579	0	0.04988	0.0943083	0.272055	1.79677	11.4381	0.0143988	4.26218	0	0.0186154	1.59803	0.173438	0.0116421	1.03941	14.0127	0.210212	0	0.0479188	0.161662	0.732447	2.9867	0	0.05928	0.155514	0.0473996	0.132862	0.0877496	12.2226	0	0.240589	57.2477	0	0	0.0177654	0.0983221	0
	FAI	F-60	0	0.138235	0.275087	0	0.0354204	0	0.273598	0.0378142	0.0187758	0	0.0785488	0	0.121908	0.0591196	0.291954	0	0.316142	0	0.72629	0	0	1.61288	0.436141	0	0.0442525	26.4067	0.61725	0	0.0292142	0.134345	0.428599	1.97795	0	0.0608992	0	0.0258988	0.0365833	0	18.0073	0	0.293779	57.3339	0.00825125	0	0	0.112986	0
	FAI	F-61	0	0.210135	1.16915	0.0096325	0	0	0.448903	0.0147742	0.0496967	0	0.0601825	0	0.0724762	0.0361271	0.191732	0.912281	10.0788	0.0298042	1.20856	0	0.00707208	2.53269	0.523417	0.0165858	1.44646	18.5014	0.671963	0	0.0250929	0.145751	0.32638	1.71207	0	0.0256204	0.0373342	0.0372267	0.102073	0.0476292	18.1367	0	0.169243	50.8395	0	0	0.00435042	0.12375	0
	FAI	F-62	0	0.0318242	0.300835	0.0559425	0.0179479	0.839375	0.836828	0.0105188	0.01056	0	0.103868	0	0.172023	0.117068	0.518701	0.497479	4.61616	0.0218013	1.41589	0	0	4.60519	2.37695	0.0518383	0.574982	24.9786	0.401263	0.0282671	0	0.207846	0.842067	2.91907	0.0598775	0	0	0.0295854	0.0244367	0	4.17607	0	0.474241	61.302	0	0	0.0221392	0	0
	FAI	F-63	0	0.174316	0.0771046	0	0.304663	0	0.262402	0.0690713	0.0256871	0.0828771	0	21.3392	0.0122104	0.0560529	0.00817583	1.63512	12.6916	0.0519438	2.70084	0.0574233	0.0316062	0	0.773922	0.0414546	0.85089	7.95956	0.112554	0	0.07309	0.16675	0.592752	2.64466	0	0.115687	0.126957	0.0556946	0.14934	0	24.0066	0	0.0710637	35.4897	0	0.0487404	0.0145642	0.209543	0
	FAI	F-64	0	0.0628704	0.0715808	0	0.157732	0	0.773118	0.0554908	0.00986875	0	0.0770383	0	0.0793179	0.08115	0.57953	0.241329	2.09229	0.0131013	9.46033	0	0.0227858	0	0	0	0.946976	12.5702	0.0970433	0	0	0.14345	0.683416	4.64233	0	0.0839629	0.209046	0.0688037	0.143992	0.0817387	17.7427	0	0.55709	65.3205	0	0	0.0124558	0.0490804	0
	FAI	F-65	0.100023	1.01462	0.0990987	0	0.123989	0	0.440108	0.0461992	0.137774	0	0.0597542	7.02793	0.0395512	0.0599167	0.152184	0.694177	7.73798	0	3.64878	0	0.0244671	0	0	0	0.163444	10.2859	0.0772629	0	0.0325567	0.183408	0.668825	3.16083	0.0488379	0.113467	0.0842367	0.0415246	0.123184	0	30.5375	0	0.187083	55.4021	0	0	0.0138363	0.182334	0
	FAI	F-66	0	0.0738662	0.313524	0.0652662	0.018005	1.50319	0.807107	0.0194679	0.0240304	0	0.100051	0	0.289983	0.142173	0.859784	0.715218	4.65269	0.0272875	1.58119	0	0	4.03894	2.10186	0.066115	0.741864	29.7563	0.472453	0.0757108	0	0.190065	1.13195	3.21718	0.0547908	0	0	0.0358775	0.0419304	0	5.20557	0	0.453731	67.2759	0.0288912	0.100305	0.0202529	0	0
	FAI	F-67	0	0.336067	0.280765	0.0547025	0.138571	0.265312	0.278403	0.0291579	0.0490429	0	0.0493558	28.4689	0.00659167	0.0279537	0	1.211	10.0156	0.0389029	3.01276	0	0.0108096	0	5.1764	0.123132	0.49749	11.655	0.28272	0	0.0491375	0.118767	0.356802	1.9748	0	0.0124029	0.122757	0.0618288	0.186284	0.129034	19.688	0	0.126832	42.2567	0	0	0	0.12316	0
	FAI	F-68	0	0.0966158	0.110407	0.0242783	0.0247396	0	0.948065	0.0206258	0.0208038	0	0	0	0.307272	0.0991325	0.877505	0.884024	8.92755	0.0568512	1.84813	0	0.0121283	6.78752	2.3849	0.0945388	0.0696454	21.8551	0.20555	0	0.0172592	0.25817	1.23144	4.19327	0	0.0200279	0	0.0306287	0.0194842	0	11.742	0	0.699155	78.0545	0	0	0.0242008	0	0
	FAI	F-69	0	0.741496	0.585319	0	0.0794662	0	0.70355	0.0886017	0.0913671	0	0.0436146	0	0.0873762	0.0767521	0.269286	0	0	0	4.4406	0	0	0.342548	0	0	0.770435	36.2252	1.25136	0.0358104	0.0461108	0.187049	1.18884	2.45429	0	0.0560046	0	0.0855442	0.309169	0	34.119	0	0.491455	59.8152	0	0	0.0397908	0.0322817	0
	FAI	F-70	0	0.456575	0.63435	0.0229729	0.200875	0	0.256998	0.0369937	0.0663296	0	0	0	0.0590533	0.0282167	0.28659	1.16509	12.1154	0.0385925	2.4029	0	0.0329837	2.80251	0.657923	0.0283304	0.250739	15.5996	0.290345	0	0.0711504	0.218823	0.470842	2.93864	0	0.0281067	0.0462613	0.0574988	0.09224	0	46.3171	0	0.118462	57.3587	0	0	0.00875667	0.198041	0
	MAA	M1	0	0.0268504	0.390418	0.0575567	0.0815429	0	0.171573	0.0127954	0.0160092	0	0.134974	0	0.0952054	0.0471542	0	3.72038	2.55891	0.058045	0.520147	0	0	0	0	0	0.319286	0	0	0	0.0168396	0.588238	0.623195	0.179757	0	0.0133167	0.112528	0.0706008	0.296633	0	2.29577	0	0.313548	0	0	0.148285	0.0179017	0	0
	MAA	M2	0	0.0813675	0	0	0.160147	0	0.0216821	0.0351646	0.0152292	0.00603583	0	0	0	0.370521	0.343152	1.73481	0.693261	0.0117154	1.57356	0	0.0121883	0	0	0	0.0323696	0	0	0	0.0239092	0.0238346	0.584603	0.563858	0	0	0.0582238	0.0336642	0.0789325	0.0392912	11.3015	0	0	0	0	0.273304	0.104152	0	0
	MAA	M3	0	0.202814	0.0653296	0	0.0718908	0	0.0888692	0.0487367	0.0604175	0	0.0417792	0	0	0.129519	0	0.231417	0.05718	0	4.11151	0	0	0	0	0	2.23245	0	0	0	0.01325	0.223875	0.38738	0.298786	0	0.124744	0.0277333	0.0263521	0.11209	0.0884167	9.69959	0	0.000595833	0	0	0	0.0343538	0.491555	0.0186317
	MAA	M4	0	0.0738025	0.430495	0.0702375	0.182944	0	0.186795	0.0729096	0.0119517	0.0130833	0.146836	0	0	0.109168	0	2.61758	4.30185	0.0120563	1.08807	0	0.0131904	0	0	0	0.0882883	0	0	0.0193779	0.0255596	0.146155	0.77817	0.43721	0	0.112255	0.0758996	0.07657	0.818644	0.0509625	8.78367	0	0.261714	0	0	0.782671	0.0738054	0	0
	MAA	M5	0	0.119289	0	0	0.0656062	0	0.0613138	0.0654946	0.0140354	0	0.0435992	0	0	0.185753	0	0.226071	0	0	2.78027	0	0	0.963416	6.10208	0.0561487	0.613781	0.0639633	0	0	0.0140512	0.0214071	0.358305	0.795126	0	0.0133421	0.0601346	0.0454413	0.115155	0.197352	8.46747	0	0	2.46579	0	0	0.171079	0.205569	0.008955
	MAA	M6	0	0.394579	0	0.0327296	0.103012	0	0.0824929	0	0.0642537	0	0	0	0.0364992	0.215668	0	0.81486	0.478662	0	3.49918	0	0.0230242	0.911119	2.81633	0.0371387	0.512205	0	0	0	0	0.122775	0.554762	0.284417	0	0	0.0849429	0.0906396	0.185055	0.500319	23.8403	0	0.261309	0	0	0	0.107535	0.368997	0.0982433
	MAA	M7	0	0.0643438	0.296405	0.0400967	0.0692375	0	0.136125	0.0454792	0.0144192	0	0	0	0.240521	0.0869229	0.291596	0.727285	0.478419	0	0.593195	0	0	0	0	0	0.134679	9.14074	0.0637917	0.0304479	0.0283237	0.696866	0.689445	0.436851	0	0.0997217	0	0	0.0605304	0	10.0969	0.0200575	0.279216	12.4732	0.00390708	0.161864	0.0234267	0	0
	MAA	M8	0.135372	1.0916	0	0	0.32862	0	0.126291	0.0413237	0.131886	0.112612	0	0	0	0.0368658	0	1.37251	3.30921	0.0187042	3.24005	0	0.0326771	1.47755	1.62651	0.0434604	0.100223	0	0	0	0.0491504	0.0318354	0.555362	0.350552	0	0.0816183	0	0	0.0542812	0	24.4608	0.0468163	0	0	0	0	0.0242833	0.133442	0
	MAA	M9	0	0.625714	2.07427	0.0622137	0	0	0.192097	0	0.174778	0	0	0	0.0116233	0.638832	0	3.90636	1.09698	0	5.87647	0	0	0.187016	3.0523	0.0144771	7.10865	0	0	0	0	0.264994	1.39077	0.729789	0	0	0	0.0812112	0.105111	0	21.4359	0	0.475821	0	0	1.51532	0.0914212	0.305046	0.0990392
	MAA	M10	0	0.174704	0	0	0.136872	0	0.224087	0.107857	0.0226117	0.0244458	0.109058	0	0.0382417	0.0460212	0.151685	1.43296	4.45021	0.0795554	3.31688	0	0.0249467	2.58032	2.72266	0.151228	0.37536	4.58145	0.0201667	0	0.0322783	0.128784	0.654919	1.48587	0	0.241096	0.0744625	0.0470558	0.152562	0	9.59058	0	0.217089	20.0758	0.0495408	0	0.0960396	0	0
	MAA	M11	0	0.138024	0	0	0.0921642	0	0.178883	0.0537654	0.0228554	0	0.0750246	0	0.133046	0.08799	0.307445	0	0	0	1.10843	0	0.0193196	0	0	0	0.0467463	13.3692	0.115496	0	0	0.137562	0.943439	0.795592	0	0.0599971	0.147525	0.0820529	0.61665	0.102014	17.7545	0	0.189636	22.0233	0	0	0.0231254	0	0
	MAA	M12	0	0.273796	0.215573	0.0359758	0.185684	0	0.655783	0.0507071	0.0702954	0	0.341617	0	0	0.0734754	0	1.86537	7.40344	0.0615875	9.46347	0	0.0170454	2.58799	3.01003	0.0576217	2.20979	0	0	0.0308875	0	0.600158	1.09324	1.75615	0	0.0826079	0.0892521	0.0947029	0.366593	0.0602067	30.7421	0	0.731044	0	0	0.101487	0.165707	0.373894	0
	MAA	M13	0	0.20522	0	0.0416083	0	0.481192	0.277826	0	0.0568333	0	0.226885	0	0.284963	0.294175	0.819808	3.6916	9.50139	0.107379	4.47231	0	0.0155779	6.00832	0.155242	0.223459	4.87036	5.10865	0	0	0	0.832785	0.936361	0.946429	0	0.0035575	0.35214	0.292959	2.24773	0.662191	17.3851	0	0.587924	10.9536	0	0	0.124408	0	0
	MAA	M14	0.0663133	0.177113	0.0666188	0	0.0487192	0	0.215536	0.0332408	0.0293687	0	0	0	0.0717158	0	0	0.742387	8.18068	0.0198929	2.54096	0	0.00532125	4.37648	2.86752	0.0365508	0.134877	12.4328	0.224852	0	0	0.268342	0.490385	1.50795	0	0.0159946	0.0636471	0.0361042	0.425825	0	8.06192	0	0.163027	34.4991	0	0	0.0167167	0	0
	MAA	M15	0	0.251585	0.0136929	0.0878475	0.26445	0.411169	0.316361	0.0440829	0.0604171	0.0319517	0.157917	0	0	0.0937863	0	2.91077	6.64479	0.0683288	4.57324	0	0.0227629	0.46813	0.722906	0.0191583	3.00121	0	0	0.0863862	0.063715	0.496604	0.919905	0.416708	0	0.0479996	0.254029	0.231708	1.09363	0.2777	56.218	0	0.355702	0	0	0	0.0194608	0.261655	0
	MAA	M16	0.00460708	0.128434	0.0555121	0	0.562039	0	0.0796883	0.0685704	0.0184312	0.118127	0.128136	0	0	0.292907	0	3.10672	6.27112	0.0443679	6.6572	0	0	4.35176	5.31473	0.0893633	0.165048	0	0	0	0.110161	0.0152108	1.27778	2.38875	0.00849	0.218845	0.0160008	0	0	0	51.5685	0.0717183	0	0	0	0	0.35872	0	0
	MAA	M17	0	0.487531	0.191197	0	0.14094	0	0	0	0.0340808	0	0	0	0	0.106175	0	0.328897	7.08592	0	1.57171	0	0.0191267	6.13182	2.32892	0.0471958	0.109942	7.78631	0.107598	0	0.0977067	0.165786	1.13879	1.9585	0	0	0.17902	0.0991533	2.38466	0	26.768	0	0.393158	25.3152	0	0	0.121523	1.04252	0
	MAA	M18	0.0496629	0.21151	0.208978	0	0.130922	0	0.311177	0.0570667	0.0462492	0	0.105564	0	0.218842	0.0766354	0.100812	0.389019	0.736822	0.0174567	2.14685	0	0.0142592	0	0	0	4.1186	23.6399	0.41102	0.0271346	0.0378004	0.161708	0.800654	0.796437	0.0551267	0.291671	0	0.04325	0.0925704	0	28.1706	0	0.52243	27.9785	0	0.00619083	0	0.211567	0.0193846
	MAA	M19	0	0.145576	0	0.00971042	0.115495	0	0.302097	0.0651821	0.0354388	0	0	0	1.10729	0.232219	2.23671	0.989863	1.72517	0	0.630064	0	0.00922833	0	0.0939938	0	0.196438	31.7882	0.39867	0.0464963	0.0512525	0.966342	0.588896	0.766571	0	0	0	0.0464663	0.337436	0	19.4365	0	0.528484	31.1076	0	1.67682	0	0	0
	MAA	M20	0.0260517	0.177011	0.125522	0	0.635476	0	0.422608	0.100213	0.0409421	0	0.21044	0	0.129099	0.0812358	0	3.8948	13.3618	0.0913983	6.87728	0	0.0960125	6.32761	6.83489	0.123124	0.347921	0	0	0	0.130327	0.169632	1.17164	1.73035	0	0.294327	0	0	0.0112725	0	57.5032	0.0790021	0.36495	0	0	0	0.166178	0	0
	MAA	M21	0.144163	0.58749	0	0.0308504	0	0	0.345488	0	0.116867	0	0.103923	0	0.772517	0.127343	0.700122	1.64685	3.87225	0.0405362	0.797845	0.102069	0.00982917	0	0	0	1.1298	33.1107	0.711778	0.0365683	0.0339721	0.249245	0.618384	0.887524	0	0.0295929	0	0.0688838	0.302213	0	19.9216	0	0.594404	37.2097	0	0	0	0.202807	0.00480333
	MAA	M22	0.130555	0.529682	0.0642842	0	0.159442	0	0.289908	0.0372275	0.0612167	0	0	0	0.136583	0.149351	0.495533	2.86085	4.72638	0.0535262	6.54869	0	0.0212921	3.09668	8.28284	0.106059	0.353423	6.55123	0.00521833	0.0243804	0.0642038	0.195617	0.70605	1.82227	0	0	0.0693075	0.0644071	0.092945	0	42.2197	0	0.193722	30.7574	0	0	0.0520208	0.292371	0
	MAA	M23	0.0637658	0.899631	0	0	0.572848	0	0.334831	0.130275	0.142255	0.242946	0	0	1.43193	0.370162	3.93802	5.07202	3.8767	0.23272	6.45214	0	0.0857988	0.148575	0.689785	0.0595571	2.43233	6.10633	0.0114175	0	0.142999	0.100995	0.87598	1.13917	0	0.0869242	0.145564	0.170376	0.136976	0.155357	53.3108	0	0.249788	26.6756	0.0737804	0.171688	0.0404196	0.304515	0
	MAA	M24	0	0.227197	0	0.0155829	0.228346	0	0	0	0.0760463	0	0.156956	0	0.373472	0.391994	1.71008	0.841459	3.06971	0	3.55206	0	0.04505	0.620855	0.881854	0.0554746	1.00218	20.6238	0.378383	0	0	0.167873	0.694131	2.51932	0	0.0396842	0.282364	0.163003	0.747823	0.499209	29.8846	0	0.553718	49.3561	0.0540829	0	0.120752	0.697512	0.257488
	MAA	M25	0.234677	1.41905	0.287828	0.162611	0.265695	4.65615	0.282643	0.0751196	0.268347	0.0730375	0	0	0.470371	0.0644521	0.375597	0.175498	0.432635	0	2.96049	0	0.0296113	0	0	0	1.37129	27.5525	0.29794	0.135302	0.103947	0.286853	1.15702	0.592864	0.0693417	0.0805062	0.145385	0.130282	0.60689	0.0400892	52.9642	0	0.437284	26.0737	0	0	0	0.301347	0.0297912
	MAA	M26	0	0.229644	0	0	0.193725	0	0.187285	0.0658212	0.0280604	0.00795	0.114895	0	0.208875	0.129303	2.52199	1.93738	7.8128	0.0322971	3.25467	0	0.0217479	1.71661	1.30004	0.0241271	0.727797	8.25121	0.0794083	0	0	0.0304658	0.659455	2.97296	0	0.106534	0.0492558	0.0754004	0.19945	0.0947108	23.6893	0	0.211375	74.4022	0.0550683	0	0.0421775	0.227813	0
	MAA	M27	0	0.239303	0.229362	0.0413008	0.272415	0	0.644144	0.0940837	0.0308821	0.063625	0.183128	0	0.194023	0.0429446	0.262823	1.24076	7.53759	0.054565	3.8988	0	0.0372746	0.688286	0.219468	0.0201083	2.57176	17.2724	0.102172	0	0.0825142	0.475678	1.88707	2.42838	0	0.124595	0.313835	0.159773	1.35054	0.481029	46.0964	0	0.677046	41.0623	0	0	0.0274183	0.492672	0.00201875
	MAA	M28	0	0.0884758	0	0.0308421	0.126222	0	0.289592	0.0764925	0.0143475	0	0.11785	0	0.7904	0.20876	1.72802	1.54886	3.2076	0.0125992	1.87405	0	0.0245054	0	0	0	0.421916	41.813	0.681234	0.0239096	0.0328308	0.325589	1.06817	2.92705	0.0976708	0.149902	0	0	0.100791	0	25.2255	0.0298663	0.36491	59.6649	0.0403192	0	0.0291629	0	0
	MAA	M29	0.211806	0.599295	0.717164	0.0560988	0.152505	0	0.445841	0.044175	0.0537933	0	0	0	0.481115	0.162615	1.24115	4.3356	14.2596	0.127155	4.63415	0	0.0168933	5.93987	5.67397	0.153168	2.75099	23.2097	0.271276	0	0.0767296	0.448572	1.37894	1.95143	0	0.0391025	0.123718	0.128491	1.0195	0	38.1048	0	0.479007	39.5338	0	0	0.0801512	0.300589	0
	MAA	M30	0.240907	0.883949	0.416523	0.112909	0.411614	1.73923	0.617821	0.104566	0.119151	0.121847	0.19068	0	0.32534	0.0774383	0.393377	1.79974	9.40895	0.0430967	2.67916	0.241327	0.0527413	0	0.00306333	0	3.3778	47.6469	1.40042	0.205857	0.133809	0.184944	0.960483	1.50359	0.179606	0.0998208	0	0	0.0908567	0	27.0795	0.11111	0.767763	50.751	0.03252	0	0.0310679	0.341661	0
	MAA	M31	0	0.0822217	0	0	0.0768983	0	0.273206	0.0688979	0.0272517	0	0.153292	0	0.754247	0.277396	3.18022	1.44933	2.46189	0.0340942	1.86716	0	0	0	0.00717625	0	0.488671	28.1294	0.332939	0	0	0.705328	1.18127	4.57415	0	0.0756133	0.143735	0.0902279	0.413698	0.0836075	22.0125	0	0.62899	95.5168	0.0425729	0	0.109281	0	0.072105
	MAA	M32	0.0727458	0.26829	0.577617	0.124638	0	0	1.17688	0.0679575	0.055805	0	0.542839	0	0.99193	0.602465	2.75246	7.51854	15.0825	0.0804754	5.77194	0	0.0353329	1.5585	4.56344	0.0901167	2.41843	44.7676	0.524846	0.0821883	0.0419146	1.31201	2.7949	5.32318	0.0439096	0.0296671	0.203853	0.11975	1.1886	0	27.688	0	1.64986	73.4926	0	0.489825	0.212923	0.512847	0
	MAA	M33	0	0.349798	0	0.0545304	0.749241	0.424658	0.477678	0.0947521	0.0637225	0.25218	0	0	3.96944	0.509021	8.23162	9.32413	4.98128	0.168433	11.7409	0.102093	0.0782954	0.567628	2.98522	0.0608379	6.16028	21.206	0.23498	0.0534321	0.162518	0.204927	1.49979	3.04385	0.0695671	0.228015	0.202915	0.271617	0.173472	0.168631	59.1424	0	0.49103	65.8245	0.115737	0	0.0494887	0.405761	0
	MAA	M34	0.232297	1.41515	0	0.0343504	0.372402	0	0.627327	0.156649	0.327951	0.110619	0.218883	0	1.81518	0.134023	2.28414	3.22875	7.08805	0.0758171	1.48982	0	0.0526667	0	0	0	0.473782	54.7791	0.406245	0.0364004	0.0842883	0.383637	1.23046	1.77229	0	0.138269	0.196049	0.177726	0.844615	0	60.1071	0	1.09744	65.8934	0.0556008	0.814422	0	0.372912	0
	MAA	M35	0.0762558	0.377547	0.100926	0.00382792	0.412849	0	0.439432	0.0563738	0.0914542	0.08629	0	0	0.832377	0.173927	3.66995	4.10193	13.6458	0.0628237	4.40836	0.0650525	0.0406654	1.70601	1.45044	0.0343146	1.38237	37.0441	0.391104	0	0.0922346	0.527185	0.918805	4.09806	0	0.134116	0.191701	0.203294	0.785465	0.160157	40.176	0	0.527718	98.2259	0	0	0.0522817	0	0
	MAA	M36	0	0.647874	0.60531	0.240135	0.328516	0	1.12133	0.115525	0.200197	0	0.318765	0	1.14218	0.155481	1.75167	9.42225	28.9248	0	9.94535	0	0	5.92457	6.84618	0.195078	3.77666	54.2595	0.872512	0.0552954	0.0971325	1.36338	1.43859	3.75681	0	0.281493	0.227611	0.22318	1.24378	0.0930496	45.5603	0	1.15786	77.6208	0	0.34734	0.0669292	0.804172	0
Occurrence			24	100	83	39	78	9	104	83	85	20	86	8	81	105	73	94	89	59	106	7	74	67	69	65	102	90	71	19	67	105	106	105	20	84	59	88	104	47	97	9	100	93	29	14	78	65	10
Median			0	0.124392	0.0659742	0	0.0743946	0	0.273402	0.0331006	0.019196	0	0.0701994	0	0.0595777	0.0811929	0.151935	0.378129	1.96281	0.01151	2.62884	0	0.00952875	0.459978	0.429164	0.0158642	0.411966	5.60093	0.044035	0	0.018739	0.164253	0.493114	1.45602	0	0.0558646	0.0384185	0.0388533	0.101432	0	14.0312	0	0.188359	26.0931	0	0	0.01621	0.0386425	0
Mean			0.0196704	0.22351	0.158821	0.0164759	0.113052	0.104009	0.319128	0.0370154	0.0374196	0.0141007	0.0826143	0.92924	0.207066	0.115125	0.523066	1.10414	3.79566	0.0225508	2.94968	0.00643906	0.0151649	1.26484	1.07456	0.0306127	0.945995	10.9391	0.173528	0.00994393	0.0319607	0.226323	0.622173	1.70472	0.00869487	0.084725	0.0673678	0.0562366	0.23989	0.0693046	17.8973	0.00389901	0.267461	29.3562	0.00804539	0.0626251	0.0340297	0.111054	0.00575906
Minimum			0	0	0	0	0	0	0	0	0	0	0	0	0	0	0	0	0	0	0.0838871	0	0	0	0	0	0	0	0	0	0	0	0.0992608	0	0	0	0	0	0	0	0	0	0	0	0	0	0	0	0
Maximum			0.240907	1.41905	2.07427	0.240135	0.749241	4.65615	1.17688	0.156649	0.327951	0.25218	0.542839	28.4689	3.96944	0.638832	8.23162	9.42225	28.9248	0.23272	11.7409	0.241327	0.0960125	6.78752	8.28284	0.279716	7.10865	54.7791	1.40042	0.205857	0.37064	1.36338	2.7949	5.32318	0.179606	0.466428	0.35214	0.292959	2.38466	0.662191	60.1071	0.11111	1.64986	98.2259	0.115737	1.67682	0.35872	1.04252	0.257488
[truncated: 13 more columns]
